# Supplementary material for: Conserved miR156 Mediates Phase-Specific Coordination Between Cotyledon Morphogenesis and Embryo Dormancy During Somatic Embryogenesis in Larix kaempferi
Source: Int J Mol Sci. 2025 Aug 23;26(17):8206. doi: 10.3390/ijms26178206 (PMC12427833; doi:10.3390/ijms26178206)
Supplement: Supplementary file 1 [file ijms-26-08206-s001.zip]

Archive with 1 entries (1 files):
- ijms-3718983-supplementary.pdf
